# Supplementary material for: Physical Stability and Molecular Mobility of Resveratrol in a Polyvinylpyrrolidone Matrix
Source: Molecules. 2025 Apr 25;30(9):1909. doi: 10.3390/molecules30091909 (PMC12073277; doi:10.3390/molecules30091909)
Supplement: Supplementary file 1 [file molecules-30-01909-s001.zip]

Archive with 1 entries (1 files):
- molecules-3554905-supplementary.pdf
